# Supplementary material for: Genomic Diversity and Antibiotic Resistance of Escherichia coli and Salmonella from Poultry Farms in Oyo State, Nigeria
Source: Microorganisms. 2025 May 22;13(6):1174. doi: 10.3390/microorganisms13061174 (PMC12195307; doi:10.3390/microorganisms13061174)
Supplement: Supplementary file 1 [file microorganisms-13-01174-s001.zip › TableS1.xlsx]

## Sheet: Sheet1
Table S1. Epidemiological data, AMR phenotype, and AMR genotype of Salmonella and E. coli obtained from poultry in Oyo State Nigeria.
Isolate information								Resistance information		Amikacin		Ampicillin		Azithromycin		Cefotaxime		Ceftazidime		Chloramphenicol		Ciprofloxacin		Colistin		Gentamicin		Meropenem		Naladixic Acid		Sulfamethoxazole		Tetracycline		Tigecyline		Trimethoprim		Plasmids	Other AMR genes found
Isolate ID	Farm number	Sample type	CTX (1mg/L) in isolation plate	Species	Salmonella Serovar	Sequence Type	E. coli Clonal Complex	Number of resistance genes	MDR (Resistant to 3+ antibiotic classes)	Observed Phenotype	Genotype	Observed Phenotype	Genotype	Observed Phenotype	Genotype	Observed Phenotype	Genotype	Observed Phenotype	Genotype	Observed Phenotype	Genotype	Observed Phenotype	Genotype	Observed Phenotype	Genotype	Observed Phenotype	Genotype	Observed Phenotype	Genotype	Observed Phenotype	Genotype	Observed Phenotype	Genotype	Observed Phenotype	Genotype	Observed Phenotype	Genotype	Observed Phenotype	Genotype
VFS001	12	Boot Swab	No	Salmonella	Kentucky	198		10	yes	<= 4		<= 1		= 4		<= 0.25		<= 0.25		<= 8		> 8	parC_S80I, gyrA_D87G, gyrA_S83F	<= 1		= 16	aac(3)-Id	<= 0.03		> 64	parC_S80I, gyrA_D87G, gyrA_S83F	> 512	sul1	> 32	tet(A)	= 0.5		<= 0.25			aph(3')-Ia, aadA7, aph(6)-Id, aph(3'')-Ib
VFS002	20	Boot Swab	No	Salmonella	Derby	9580		7	yes	<= 4		> 32	blaTEM-215	= 4		<= 0.25		= 0.5		<= 8		= 1	qnrS13	<= 1		> 16	aac(3)-IIe	<= 0.03		= 16	qnrS13	> 512	sul2	> 32	tet(A)	<= 0.25		<= 0.25		IncN,	aph(6)-Id, aph(3'')-Ib
VFS003	6	Boot Swab	No	Salmonella	Kentucky	198		10	yes	<= 4		<= 1		= 4		<= 0.25		= 0.5		<= 8		> 8	parC_S80I, gyrA_D87G, gyrA_S83F	<= 1		= 16	aac(3)-Id	<= 0.03		> 64	parC_S80I, gyrA_D87G, gyrA_S83F	> 512	sul1	> 32	tet(A)	= 0.5		<= 0.25			aph(3')-Ia, aadA7, aph(6)-Id, aph(3'')-Ib
VFS004	3	Boot Swab	No	Salmonella	Telelkebir	2222		1	no	<= 4		= 2		= 8		<= 0.25		<= 0.25		<= 8		= 0.5	qnrB19	<= 1		<= 0.5		<= 0.03		= 16	qnrB19	= 32		<= 2		<= 0.25		<= 0.25		Col440I,
VFS005	20	Boot Swab	No	Salmonella	Derby	9580		8	yes	<= 4		> 32	blaTEM-215	= 8		<= 0.25		= 0.5		<= 8		= 1	qnrS13, qnrB19	<= 1		> 16	aac(3)-IIe	<= 0.03		= 16	qnrS13, qnrB19	> 512	sul2	> 32	tet(A)	<= 0.25		<= 0.25		Col440I, IncN,	aph(6)-Id, aph(3'')-Ib
VFS006	16	Boot Swab	No	Salmonella	Larochelle	22		1	no	<= 4		<= 1		= 8		<= 0.25		<= 0.25		<= 8		= 0.5	qnrB19	<= 1		<= 0.5		<= 0.03		= 32	qnrB19	= 16		<= 2		<= 0.25		<= 0.25		Col440I,
VFS007	19	Boot Swab	No	Salmonella	Elisabethville	-		8	yes	<= 4		<= 1	blaTEM-215	<= 2		<= 0.25		<= 0.25		<= 8		= 1	qnrS1, qnrB19	<= 1		<= 0.5	aac(3)-IIe	<= 0.03		= 16	qnrS1, qnrB19	= 16	sul2	> 32	tet(A)	<= 0.25		<= 0.25		Col440I, IncN,	aph(6)-Id, aph(3'')-Ib
VFS008	9	Boot Swab	No	Salmonella	Derby	-		8	yes	<= 4		> 32	blaTEM-215	= 8		<= 0.25		= 0.5		<= 8		= 1	qnrS1, qnrB19	<= 1		> 16	aac(3)-IIe	<= 0.03		= 16	qnrS1, qnrB19	> 512	sul2	> 32	tet(A)	<= 0.25		<= 0.25		Col440I, IncN,	aph(6)-Id, aph(3'')-Ib
VFS009	15	Boot Swab	No	Salmonella	Dugbe	4615		0	no	<= 4		<= 1		= 4		<= 0.25		<= 0.25		<= 8		<= 0.015		<= 1		<= 0.5		<= 0.03		<= 4		= 64		<= 2		<= 0.25		<= 0.25
VFS010	5	Boot Swab	No	Salmonella	Labadi	2176		1	no	<= 4		<= 1		= 4		<= 0.25		<= 0.25		<= 8		= 0.5	qnrB19	<= 1		<= 0.5		<= 0.03		= 32	qnrB19	= 128		<= 2		<= 0.25		<= 0.25		Col440I,
VFS011	9	Boot Swab	No	Salmonella	Glostrup	4961		2	no	<= 4		= 2		= 4		<= 0.25		<= 0.25		> 64		= 0.5	qnrS1, qnrB19	<= 1		<= 0.5		<= 0.03		= 32	qnrS1, qnrB19	= 128		<= 2		<= 0.25		<= 0.25		Col440I, IncI1,
VFS013	10	Boot Swab	No	Salmonella	Dugbe	4615		0	no	<= 4		<= 1		= 4		<= 0.25		<= 0.25		<= 8		<= 0.015		<= 1		<= 0.5		<= 0.03		<= 4		= 32		<= 2		<= 0.25		<= 0.25		IncFIB,
VFS014	22	Bootswab	No	Salmonella	Isangi	8475		0	no	<= 4		<= 1		= 8		<= 0.25		= 0.5		<= 8		<= 0.015		<= 1		<= 0.5		<= 0.03		<= 4		= 64		<= 2		<= 0.25		<= 0.25
VFS015	20	Water	No	Salmonella	Ituri	455		1	no	<= 4		<= 1		= 4		<= 0.25		<= 0.25		<= 8		= 0.5	qnrB19	<= 1		<= 0.5		<= 0.03		= 32	qnrB19	= 64		<= 2		<= 0.25		= 0.5		Col440I,
VFS016	3	Wall	No	Salmonella	Ituri	455		1	no	<= 4		<= 1		= 8		<= 0.25		<= 0.25		<= 8		= 0.5	qnrB19	<= 1		<= 0.5		<= 0.03		= 32	qnrB19	= 64		<= 2		<= 0.25		= 0.5		Col440I,
VFS017	15	Feed	No	Salmonella	Larochelle	22		6	yes	<= 4		<= 1	blaTEM-215	= 8		<= 0.25		<= 0.25		<= 8		= 0.5	qnrS13, qnrB19	<= 1		<= 0.5		<= 0.03		= 32	qnrS13, qnrB19	= 32	sul2	<= 2		<= 0.25		<= 0.25		Col440I, IncN,	aph(6)-Id, aph(3'')-Ib
VFS018	8	Feeder	No	Salmonella	Limete	2617		1	no	<= 4		<= 1		= 4		<= 0.25		<= 0.25		<= 8		= 0.5	qnrB19	<= 1		<= 0.5		<= 0.03		= 32	qnrB19	= 128		<= 2		<= 0.25		<= 0.25		Col440I,
VFS019	22	Water	No	Salmonella	Isangi	8475		0	no	<= 4		<= 1		= 8		<= 0.25		= 0.5		<= 8		<= 0.015		<= 1		<= 0.5		<= 0.03		<= 4		= 32		<= 2		<= 0.25		<= 0.25
VFS020	3	Feed	No	Salmonella	Isangi	8475		0	no	<= 4		<= 1		= 8		<= 0.25		= 0.5		<= 8		<= 0.015		<= 1		<= 0.5		<= 0.03		<= 4		= 64		<= 2		<= 0.25		= 0.5
VFS021	6	Feed	No	Salmonella	Isangi	8475		0	no	<= 4		<= 1		= 8		<= 0.25		= 0.5		<= 8		<= 0.015		<= 1		<= 0.5		<= 0.03		<= 4		= 64		<= 2		<= 0.25		= 0.5
VFS022	22	Water	No	Salmonella	Isangi	8475		0	no	<= 4		<= 1		= 8		<= 0.25		= 0.5		<= 8		<= 0.015		<= 1		<= 0.5		<= 0.03		<= 4		= 64		<= 2		<= 0.25		= 0.5
VFS023	15	Feeder	No	Salmonella	Nigeria	8405		1	no	<= 4		<= 1		= 8		<= 0.25		<= 0.25		<= 8		= 0.5	qnrB19	<= 1		<= 0.5		<= 0.03		= 32	qnrB19	= 32		<= 2		<= 0.25		= 0.5		Col-BS512, Col440I,
VFS024	20	Water	No	Salmonella	Ituri	455		1	no	<= 4		<= 1		= 8		<= 0.25		<= 0.25		<= 8		= 0.5	qnrB19	<= 1		<= 0.5		<= 0.03		= 32	qnrB19	= 256		<= 2		<= 0.25		= 0.5		Col440I,
VFS025	15	Feed	No	Salmonella	Larochelle	22		1	no	<= 4		<= 1		= 8		<= 0.25		<= 0.25		<= 8		= 0.5	qnrB19	<= 1		<= 0.5		<= 0.03		= 32	qnrB19	= 32		<= 2		<= 0.25		<= 0.25		Col440I,
VFE001	9	Boot Swab	No	E.coli	n/a	162	ST469 Cplx	1	no	<= 4		= 4		= 4		<= 0.25		<= 0.25		<= 8		<= 0.015		<= 1		<= 0.5		<= 0.03		<= 4		<= 8		> 32	tet(A)	<= 0.25		<= 0.25		IncHI1B, p0111,
VFE002	8	Boot Swab	No	E.coli	n/a	345		8	yes	<= 4		= 4		= 8		<= 0.25		<= 0.25		<= 8		> 8	gyrA_S83L, parC_S80I, parE_S458A, gyrA_D87N	<= 1		<= 0.5		<= 0.03		> 64	gyrA_S83L, parC_S80I, parE_S458A, gyrA_D87N	> 512	sul1	> 32	tet(A)	<= 0.25		> 16	dfrA12	Col440I, IncFII,	aadA2
VFE003	5	Boot Swab	No	E.coli	n/a	6094		10	yes	<= 4		> 32	blaTEM-1	= 8		<= 0.25		<= 0.25		<= 8		> 8	gyrA_S83L, parC_S80I, qnrS13, gyrA_D87N	<= 1		= 16	aac(3)-IIe	<= 0.03		> 64	gyrA_S83L, parC_S80I, qnrS13, gyrA_D87N	> 512	sul2	> 32	tet(A)	<= 0.25		<= 0.25		Col440I, IncHI1B,	aph(6)-Id, aph(3'')-Ib
VFE004	3	Boot Swab	No	E.coli	n/a	10	ST10 Cplx	14	yes	<= 4		> 32	blaTEM-1	= 64	mph(A)	<= 0.25		<= 0.25		<= 8		> 8	gyrA_S83L, parC_S80I, parE_S458A, gyrA_D87N	<= 1		> 16	aac(3)-IId	<= 0.03		> 64	gyrA_S83L, parC_S80I, parE_S458A, gyrA_D87N	> 512	sul3, sul1, sul2	> 32	tet(A)	<= 0.25		> 16	dfrA12	Col-RNAI, Col440I, IncFIB, IncFIC, IncY,	aadA2, aph(3'')-Ib
VFE005	16	Boot Swab	No	E.coli	n/a	165	ST165 Cplx	1	no	<= 4		= 2		<= 2		<= 0.25		<= 0.25		<= 8		<= 0.015		<= 1		<= 0.5		<= 0.03		<= 4		<= 8		> 32	tet(B)	<= 0.25		<= 0.25		Col440I,
VFE006	18	Boot Swab	No	E.coli	n/a	6094		14	yes	<= 4		> 32	blaTEM-1	= 32	mph(A)	<= 0.25		<= 0.25		> 64	floR	> 8	gyrA_S83L, parC_S80I, qnrS1, gyrA_D87N	<= 1		> 16	aac(3)-IId	<= 0.03		> 64	gyrA_S83L, parC_S80I, qnrS1, gyrA_D87N	> 512	sul2	> 32	tet(A)	<= 0.25		> 16	dfrA14	IncHI1B, IncHI2A, p0111,	aph(3')-Ia, aph(6)-Id, aph(3'')-Ib
VFE007	13	Boot Swab	No	E.coli	n/a	1585		11	yes	<= 4		> 32	blaTEM-1	= 4		<= 0.25		<= 0.25		<= 8		= 4	gyrA_S83L, parC_S80I, qnrS13, parE_D475E	<= 1		> 16	aac(3)-IId	<= 0.03		> 64	gyrA_S83L, parC_S80I, qnrS13, parE_D475E	> 512	sul2	> 32	tet(A)	<= 0.25		<= 0.25	dfrA17	Col-MG828, IncFIB, IncI1,	aadA5, cyaA_S352T
VFE008	10	Boot Swab	No	E.coli	n/a	17509	ST446 Cplx	0	no	<= 4		= 2		= 8		<= 0.25		<= 0.25		<= 8		<= 0.015		<= 1		<= 0.5		<= 0.03		<= 4		<= 8		<= 2		<= 0.25		= 0.5
VFE009	6	Boot Swab	No	E.coli	n/a	5869		15	yes	<= 4		> 32	blaTEM-1, blaCTX-M-65	= 32	mph(A)	> 4	blaCTX-M-65	= 1	blaCTX-M-65	> 64	floR	> 8	gyrA_S83L, parC_S80I, parE_S458A, gyrA_D87N	<= 1		= 8	aac(3)-IVa	<= 0.03		> 64	gyrA_S83L, parC_S80I, parE_S458A, gyrA_D87N	> 512	sul1, sul2	> 32	tet(A)	<= 0.25		> 16	dfrA17	IncY,	aadA5, aph(4)-Ia
VFE010	2	Boot Swab	No	E.coli	n/a	5273		9	yes	<= 4		= 4		= 32	mph(A)	<= 0.25		<= 0.25		<= 8		= 0.25	qnrS1	<= 1		> 16	aac(3)-IId	<= 0.03		<= 4	qnrS1	<= 8		> 32	tet(A)	<= 0.25		> 16	dfrA14	IncFIB, IncFII,	aph(3')-Ia, aph(6)-Id, aph(3'')-Ib, cyaA_S352T
VFE013	17	Boot Swab	No	E.coli	n/a	2973		5	yes	<= 4		= 4		= 32	mph(A)	<= 0.25		<= 0.25		<= 8		= 8	gyrA_S83L, parC_S80I, gyrA_D87N	<= 1		<= 0.5		<= 0.03		> 64	gyrA_S83L, parC_S80I, gyrA_D87N	<= 8		> 32	tet(A)	<= 0.25		<= 0.25		IncFIB, IncHI1B, p0111,
VFE015	22	Boot Swab	No	E.coli	n/a	155	ST155 Cplx	9	yes	<= 4		> 32	blaTEM-1, blaCTX-M-55	= 4		> 4	blaCTX-M-55	= 2	blaCTX-M-55	= 32	catA2	= 0.25	qnrS1	<= 1		= 1		<= 0.03		= 8	qnrS1	> 512	sul2	> 32	tet(A)	<= 0.25		> 16	dfrA14	Col-pVC, IncX2, p0111,	aph(6)-Id, aph(3'')-Ib
VFE019	23	Boot Swab	No	E.coli	n/a	4526		13	yes	<= 4		> 32	blaTEM-1	<= 2		<= 0.25		<= 0.25		> 64	floR	= 0.12	gyrA_S83L	<= 1		= 8	ant(2'')-Ia	<= 0.03		= 64	gyrA_S83L	> 512	sul1, sul2	> 32	tet(B)	<= 0.25		> 16	dfrA36	IncFIB, IncBOKZ,	aadA1, aph(3')-Ia, ant(2'')-Ia, aph(6)-Id, aph(3'')-Ib, cyaA_S352T
VFE020	14	Boot Swab	No	E.coli	n/a	744		19	yes	<= 4		> 32	blaTEM-1	= 32	mph(A)	<= 0.25		<= 0.25		> 64	cmlA1, catA1	= 8	gyrA_S83L, parC_A56T, parC_S80I, gyrA_D87N	<= 1		> 16	aac(3)-IId	<= 0.03		> 64	gyrA_S83L, parC_A56T, parC_S80I, gyrA_D87N	> 512	sul3, sul1, sul2	> 32	tet(B)	<= 0.25		> 16	dfrA17	IncI1,	aadA1, aadA2, aadA5, aph(6)-Id, aph(3'')-Ib
VFE021	7	Boot Swab	No	E.coli	n/a	48	ST10 Cplx	14	yes	<= 4		> 32	blaTEM-1	= 4		<= 0.25		<= 0.25		= 32	cmlA1	= 8	gyrA_S83L, parC_S80I, gyrA_D87N	<= 1		= 4	aac(3)-IVa	<= 0.03		> 64	gyrA_S83L, parC_S80I, gyrA_D87N	> 512	sul3, sul2	> 32	tet(A)	<= 0.25		<= 0.25		Col-pVC, IncHI1B, IncHI2A, p0111,	aadA1, aadA2, aph(4)-Ia, aph(6)-Id, aph(3'')-Ib
VFE022	21	Water	No	E.coli	n/a	206	ST206 Cplx	3	no	<= 4		> 32	blaCTX-M-27	= 4		> 4	blaCTX-M-27	= 2	blaCTX-M-27	<= 8		= 0.25	gyrA_S83L, parC_A56T	<= 1		<= 0.5		<= 0.03		> 64	gyrA_S83L, parC_A56T	<= 8		<= 2		<= 0.25		= 0.5
VFE023	11	Feeder	No	E.coli	n/a	2522		0	no	<= 4		= 4		= 4		<= 0.25		<= 0.25		<= 8		<= 0.015		<= 1		<= 0.5		<= 0.03		<= 4		<= 8		<= 2		<= 0.25		<= 0.25		IncY,
VFE024	4	Wall	No	E.coli	n/a	2929		10	yes	<= 4		> 32	blaTEM-1	<= 2		<= 0.25		<= 0.25		> 64	catA2	= 8	gyrA_S83L, parC_S80I, gyrA_D87N	<= 1		<= 0.5		<= 0.03		> 64	gyrA_S83L, parC_S80I, gyrA_D87N	> 512	sul2	> 32	tet(A)	<= 0.25		> 16	dfrA14	p0111,	aph(6)-Id, aph(3'')-Ib
VFE025	5	Boot Swab	No	E.coli	n/a	226	ST226 Cplx	4	no	<= 4		= 2		= 4		<= 0.25		<= 0.25		<= 8		= 8	gyrA_S83L, parC_S80I, gyrA_D87N	<= 1		<= 0.5		<= 0.03		> 64	gyrA_S83L, parC_S80I, gyrA_D87N	<= 8		> 32	tet(A)	<= 0.25		= 0.5		Col440I, IncFII,
VFE026	22	Boot Swab	No	E.coli	n/a	155	ST155 Cplx	8	yes	<= 4		> 32	blaCTX-M-55	= 8		> 4	blaCTX-M-55	= 4	blaCTX-M-55	= 64	catA2	= 0.5	qnrS1	<= 1		<= 0.5		<= 0.03		= 16	qnrS1	> 512	sul2	> 32	tet(A)	<= 0.25		> 16	dfrA14	Col-pVC, IncFIA, IncHI1B, IncX2, p0111,	aph(6)-Id, aph(3'')-Ib
VFE027	9	Water	No	E.coli	n/a	156	ST156 Cplx	20	yes	= 8		> 32	blaTEM-1	= 8		<= 0.25		= 0.5		> 64	cmlA1, catB3, catA1	> 8	parC_E84G, gyrA_S83L, parC_S80I, gyrA_D87N	<= 1		> 16	aac(3)-IIe, aac(6')-Ib4	<= 0.03		> 64	parC_E84G, gyrA_S83L, parC_S80I, gyrA_D87N	> 512	sul3, sul1	> 32	tet(B), tet(A)	<= 0.25		> 16	dfrA7, dfrA1	IncFIA, IncFIB, IncHI1B,	aadA1, aadA2, soxS_A12S
VFE028	15	Water	No	E.coli	n/a	48	ST10 Cplx	8	yes	<= 4		> 32	blaTEM-1	= 8		<= 0.25		<= 0.25		> 64	floR	= 0.12	qnrS1	<= 1		<= 0.5		<= 0.03		<= 4	qnrS1	> 512	sul2	> 32	tet(A)	<= 0.25		> 16	dfrA14	Col-pVC, p0111,	aph(6)-Id, aph(3'')-Ib
VFE033	3	Boot Swab	No	E.coli	n/a	17508		7	yes	<= 4		> 32	blaTEM-1	= 4		<= 0.25		<= 0.25		<= 8		= 0.25	qnrS1	<= 1		= 16	aac(3)-IIe	<= 0.03		= 8	qnrS1	> 512	sul2	> 32	tet(A)	<= 0.25		= 0.5			aph(6)-Id, aph(3'')-Ib
VFE034	10	Boot Swab	No	E.coli	n/a	162	ST469 Cplx	10	yes	<= 4		= 4		= 8		<= 0.25		<= 0.25		<= 8		= 8	gyrA_S83L, parC_S80I, gyrA_D87N	<= 1		> 16	aac(3)-IId	<= 0.03		> 64	gyrA_S83L, parC_S80I, gyrA_D87N	> 512	sul2	<= 2		<= 0.25		> 16	dfrA17	IncFIB, IncFIC,	aadA5, aph(3')-Ia, aph(6)-Id, aph(3'')-Ib
VFE037	13	Boot Swab	No	E.coli	n/a	48	ST10 Cplx	10	yes	<= 4		= 2		= 8		<= 0.25		<= 0.25		> 64	floR	= 4	gyrA_S83L, parC_S80I, qnrB19	<= 1		<= 0.5		<= 0.03		> 64	gyrA_S83L, parC_S80I, qnrB19	> 512	sul2	> 32	tet(A)	<= 0.25		> 16	dfrA17	Col440I, IncFIA, IncFIB, IncHI1A, IncHI1B, p0111,	aadA5, aph(6)-Id, aph(3'')-Ib
VFE038	1	Boot Swab	No	E.coli	n/a	354	ST354 Cplx	17	yes	<= 4		> 32	blaTEM-1, blaCTX-M-65	= 4		> 4	blaCTX-M-65	= 2	blaCTX-M-65	> 64	floR	> 8	parC_E84G, parE_I355T, gyrA_S83L, parC_S80I, qnrS1, gyrA_D87N	<= 1		> 16	aac(3)-IId	<= 0.03		> 64	parC_E84G, parE_I355T, gyrA_S83L, parC_S80I, qnrS1, gyrA_D87N	> 512	sul2	> 32	tet(A)	<= 0.25		> 16	dfrA1	IncFIB, IncFIC, IncHI1B, IncI1, p0111,	aph(6)-Id, aph(3'')-Ib, uhpT_E350Q, cyaA_S352T
VFE040	9	Boot Swab	No	E.coli	n/a	695		5	yes	<= 4		= 2	blaTEM-1	= 4		<= 0.25		<= 0.25		> 64	catA2	<= 0.015	qnrS13	<= 1		<= 0.5		<= 0.03		<= 4	qnrS13	<= 8		> 32	tet(A)	<= 0.25		<= 0.25		IncFIB, IncI1,	aadA5
VFE042	13	Boot Swab	No	E.coli	n/a	1585		11	yes	<= 4		> 32	blaTEM-1	= 8		<= 0.25		<= 0.25		<= 8		= 4	gyrA_S83L, parC_S80I, qnrS13, parE_D475E	<= 1		> 16	aac(3)-IId	<= 0.03		> 64	gyrA_S83L, parC_S80I, qnrS13, parE_D475E	> 512	sul2	> 32	tet(A)	<= 0.25		<= 0.25	dfrA17	Col-MG828, IncFIB, IncI1,	aadA5, cyaA_S352T
VFE043	10	Boot Swab	No	E.coli	n/a	616	ST155 Cplx	7	yes	<= 4		> 32	blaTEM-1	= 8		<= 0.25		<= 0.25		<= 8		<= 0.015		<= 1		<= 0.5		<= 0.03		<= 4		> 512	sul1, sul2	> 32	tet(A)	<= 0.25		> 16	dfrA7	IncFIB, IncFII, p0111,	aph(6)-Id, aph(3'')-Ib
VFE044	19	Boot Swab	No	E.coli	n/a	155	ST155 Cplx	2	no	= 8		= 2		= 8		<= 0.25		<= 0.25		<= 8		= 0.25	qnrB19	<= 1		<= 0.5		<= 0.03		= 16	qnrB19	<= 8		> 32	tet(A)	<= 0.25		<= 0.25		Col-pVC, Col440I, IncHI1B, p0111,
VFE046	13	Boot Swab	Yes	E.coli	n/a	2973		14	yes	<= 4		> 32	blaTEM-1, blaCTX-M-55	= 8		> 4	blaCTX-M-55	> 8	blaCTX-M-55	> 64	floR	> 8	qnrB77, gyrA_S83L, parC_S80I, gyrA_D87N	<= 1		= 8	aac(3)-VIa	<= 0.03		> 64	qnrB77, gyrA_S83L, parC_S80I, gyrA_D87N	> 512	sul2	> 32	tet(A)	<= 0.25		> 16	dfrA15	Col-pVC, IncFIB, IncFIC,	aadA1, aph(6)-Id, aph(3'')-Ib
VFE048	10	Boot Swab	Yes	E.coli	n/a	206	ST206 Cplx	3	no	<= 4		> 32	blaCTX-M-27	= 4		> 4	blaCTX-M-27	= 2	blaCTX-M-27	<= 8		= 0.25	gyrA_S83L, parC_A56T	<= 1		<= 0.5		<= 0.03		= 64	gyrA_S83L, parC_A56T	= 16		<= 2		<= 0.25		= 0.5		Col440I,
VFE049	8	Boot Swab	Yes	E.coli	n/a	206	ST206 Cplx	12	yes	<= 4		> 32	blaCTX-M-15	> 64	mph(A)	> 4	blaCTX-M-15	> 8	blaCTX-M-15	= 16	catA1	> 8	parC_E84G, gyrA_S83L, parC_S80I, qepA4, gyrA_D87N	<= 1		<= 0.5		<= 0.03		> 64	parC_E84G, gyrA_S83L, parC_S80I, qepA4, gyrA_D87N	> 512	sul1	> 32	tet(B)	<= 0.25		> 16	dfrA12	IncFIA, IncFIB, IncFII,	aadA2
VFE053	6	Boot Swab	Yes	E.coli	n/a	155	ST155 Cplx	9	yes	<= 4		> 32	blaCTX-M-55	<= 2		> 4	blaCTX-M-55	= 4	blaCTX-M-55	> 64	floR	= 0.12	qnrS1	<= 1		<= 0.5		<= 0.03		<= 4	qnrS1	> 512	sul2	> 32	tet(A)	<= 0.25		> 16	dfrA17, dfrA14	Col440I, IncHI1B, IncX1, p0111,	aadA5, aph(3')-Ia
VFE055	2	Boot Swab	Yes	E.coli	n/a	3580		2	no	<= 4		> 32	blaCTX-M-15	= 4		> 4	blaCTX-M-15	= 4	blaCTX-M-15	<= 8		= 0.25	qnrS1	<= 1		<= 0.5		<= 0.03		= 8	qnrS1	<= 8		<= 2		<= 0.25		= 0.5
VFE057	18	Feed	Yes	E.coli	n/a	3580		3	no	<= 4		> 32	blaCTX-M-55, blaTEM-1	= 8		> 4	blaCTX-M-55	= 8	blaCTX-M-55	<= 8		= 0.25	qnrS1	<= 1		<= 0.5		<= 0.03		<= 4	qnrS1	= 16		<= 2		<= 0.25		= 0.5		IncFII, IncN,
VFE058	12	Boot Swab	Yes	E.coli	n/a	206	ST206 Cplx	9	yes	<= 4		= 32	blaCTX-M-27	= 8		> 4	blaCTX-M-27	= 4	blaCTX-M-27	<= 8		= 0.5	gyrA_S83L, parC_A56T	<= 1		<= 0.5		<= 0.03		> 64	gyrA_S83L, parC_A56T	> 512	sul2	> 32	tet(A)	<= 0.25		> 16	dfrA12	Col-pVC,	aadA2, aph(6)-Id, aph(3'')-Ib
VFE059	15	Boot Swab	Yes	E.coli	n/a	206	ST206 Cplx	3	no	<= 4		> 32	blaCTX-M-27	= 4		> 4	blaCTX-M-27	= 1	blaCTX-M-27	<= 8		= 0.25	gyrA_S83L, parC_A56T	<= 1		<= 0.5		<= 0.03		> 64	gyrA_S83L, parC_A56T	<= 8		<= 2		<= 0.25		= 0.5
VFE060	9	Boot Swab	Yes	E.coli	n/a	6448		15	yes	<= 4		> 32	blaTEM-1, blaCTX-M-55	= 4		> 4	blaCTX-M-55	> 8	blaCTX-M-55	> 64	floR	> 8	gyrA_S83L, parC_S80I, qnrS1, gyrA_D87N	<= 1		> 16	aac(3)-IId	<= 0.03		> 64	gyrA_S83L, parC_S80I, qnrS1, gyrA_D87N	> 512	sul2	> 32	tet(A)	<= 0.25		> 16	dfrA17	IncFIB,	aadA5, aph(3')-Ia, aph(6)-Id, aph(3'')-Ib
VFE062	13	Boot Swab	Yes	E.coli	n/a	90	ST23 Cplx	14	yes	<= 4		> 32	blaOXA, blaCTX-M-15	= 16	mph(A)	> 4	blaCTX-M-15	= 8	blaCTX-M-15	<= 8	catB3	> 8	gyrA_S83L, parC_S80I, parE_S458A, gyrA_D87N, aac(6')-Ib-cr5	<= 1		> 16	aac(3)-IIe	<= 0.03	aac(6')-Ib-cr5,	> 64	gyrA_S83L, parC_S80I, parE_S458A, gyrA_D87N, aac(6')-Ib-cr5	> 512	sul1	> 32	tet(A)	<= 0.25		> 16	dfrA17	IncFIA, IncFIB,	aadA5
VFE064	18	Boot Swab	Yes	E.coli	n/a	1431		14	yes	<= 4		> 32	blaCTX-M-55, blaTEM-1	= 4		= 4	blaCTX-M-55	= 0.5	blaCTX-M-55	> 64	floR	> 8	gyrA_S83L, parC_S80I, parE_S458A, gyrA_D87N	<= 1		= 16	ant(2'')-Ia	<= 0.03		> 64	gyrA_S83L, parC_S80I, parE_S458A, gyrA_D87N	> 512	sul1, sul2	> 32	tet(A)	<= 0.25		> 16	dfrA36, dfrA5	IncFIB, IncFIC, IncFII, IncN,	aadA1, ant(2'')-Ia
VFE065	20	Feed	Yes	E.coli	n/a	224		13	yes	<= 4		> 32	blaCTX-M-15	= 4		> 4	blaCTX-M-15	= 4	blaCTX-M-15	> 64	floR	> 8	gyrA_S83L, parC_S80I, parE_S458A, gyrA_D87N	<= 1		= 16	ant(2'')-Ia	<= 0.03		> 64	gyrA_S83L, parC_S80I, parE_S458A, gyrA_D87N	> 512	sul1, sul2	> 32	tet(A)	<= 0.25		> 16	dfrA36	Col-BS512, IncFIB, IncFII, IncI1, IncX1,	aadA1, ant(2'')-Ia, uhpT_E350Q
VFE067	16	Boot Swab	No	E.coli	n/a	162	ST469 Cplx	11	yes	<= 4		> 32	blaTEM-1	= 8		<= 0.25		<= 0.25		<= 8		= 8	gyrA_S83L, parC_S80I, gyrA_D87N	<= 1		<= 0.5		<= 0.03		> 64	gyrA_S83L, parC_S80I, gyrA_D87N	> 512	sul2	> 32	tet(B)	<= 0.25		> 16	dfrA17	IncFIB, IncFIC,	aadA5, aph(3')-Ia, aph(6)-Id, aph(3'')-Ib
VFE069	16	Boot Swab	No	E.coli	n/a	1196		10	yes	<= 4		= 4		= 4		<= 0.25		<= 0.25		= 64	cmlA1	> 8	gyrA_S83L, parC_S80I, parE_S458A, gyrA_D87N	<= 1		> 16	aac(3)-IId	<= 0.03		> 64	gyrA_S83L, parC_S80I, parE_S458A, gyrA_D87N	> 512	sul3	<= 2		<= 0.25		<= 0.25		IncFIB, IncI1, IncX1,	aadA1, aadA2, uhpT_E350Q
VFE070	13	Feeder	No	E.coli	n/a	195	ST10 Cplx	1	no	<= 4		= 2		= 8		<= 0.25		<= 0.25		<= 8		= 0.5	qnrB19	<= 1		<= 0.5		<= 0.03		= 16	qnrB19	<= 8		<= 2		<= 0.25		<= 0.25		Col440I,
VFE071	21	Water	No	E.coli	n/a	1196		13	yes	<= 4		> 32	blaTEM-1, blaCTX-M-65	= 4		> 4	blaCTX-M-65	= 1	blaCTX-M-65	> 64	floR	> 8	gyrA_S83L, parC_S80I, parE_S458A, qnrS1, gyrA_D87N	<= 1		> 16	aac(3)-IId	<= 0.03		> 64	gyrA_S83L, parC_S80I, parE_S458A, qnrS1, gyrA_D87N	= 16		> 32	tet(A)	<= 0.25		> 16	dfrA17	IncFIB, IncFII, IncI1, IncY,	aadA5, uhpT_E350Q
VFE072	3	Feed	No	E.coli	n/a	17510		9	yes	<= 4		> 32	blaTEM-1	= 32	mph(A)	<= 0.25		<= 0.25		<= 8		= 0.25	qnrS1	<= 1		> 16	aac(3)-IIe	<= 0.03		<= 4	qnrS1	> 512	sul2	> 32	tet(A)	<= 0.25		> 16	dfrA14	IncFIB,	aph(6)-Id, aph(3'')-Ib
