# Supplementary material for: Genomic Diversity and Antibiotic Resistance of Escherichia coli and Salmonella from Poultry Farms in Oyo State, Nigeria
Source: Microorganisms. 2025 May 22;13(6):1174. doi: 10.3390/microorganisms13061174 (PMC12195307; doi:10.3390/microorganisms13061174)
Supplement: Supplementary file 1 [file microorganisms-13-01174-s001.zip › TableS2.xlsx]

## Sheet: Sheet1
Table S2. Multi locus Sequence Type alleles of the new E. coli STs identified.
Isolate ID	ST	adk	fumC	gyrB	icd	mdh	purA	recA
VFE008	17509	6	197	15	246	11	8	14
VFE033	17508	136	11	1717	8	8	1554	86
VFE072	17510	64	153	188	2206	7	8	6
