# Supplementary material for: Genomic Diversity and Antibiotic Resistance of Escherichia coli and Salmonella from Poultry Farms in Oyo State, Nigeria
Source: Microorganisms. 2025 May 22;13(6):1174. doi: 10.3390/microorganisms13061174 (PMC12195307; doi:10.3390/microorganisms13061174)
Supplement: Supplementary file 1 [file microorganisms-13-01174-s001.zip › TableS3.xlsx]

## Sheet: Sheet2
Table S2. Core genome SNP distance matrix for E. coli obtained from poultry in Oyo State Nigeria against the reference genome E. coli K12 (Accession number U00096.2). Green highlight indicates cgSNP distance <15.
	Isolate	VFE004	VFE021	VFE028	VFE037	VFE062	VFE015	VFE026	VFE044	VFE053	VFE027	VFE001	VFE034	VFE067	VFE005	VFE070	VFE022	VFE048	VFE049	VFE058	VFE059	VFE065	VFE025	VFE002	VFE038	VFE043	VFE040	VFE020	VFE069	VFE071	VFE064	VFE007	VFE042	VFE023	VFE024	VFE013	VFE046	VFE057	VFE019	VFE010	VFE009	VFE003	VFE006	VFE060	VFE008	VFE033	VFE055	VFE072
Isolate	ST	10	48	48	48	90	155	155	155	155	156	162	162	162	165	195	206	206	206	206	206	224	226	345	354	616	695	744	1196	1196	1431	1585	1585	2522	2929	2973	2973	3580	4526	5273	5869	6094	6094	6448	-	-	-	-
VFE004	10	0	11017	10968	11427	27853	30558	30520	30560	30584	30334	30479	30391	30388	17331	17116	17422	17430	17321	17424	17426	30247	17372	30072	54339	30520	15625	5644	30123	30180	30614	19330	19330	30298	19580	29835	29807	30187	20312	81778	30047	7820	7817	28949	29977	16974	30188	25232
VFE021	48	11017	0	3291	5083	27280	29598	29551	29616	29566	29108	29590	29716	29714	15826	16374	15814	15822	15894	15822	15817	29488	15820	29261	54255	29633	13819	12050	29318	29343	29596	16891	16891	29159	17310	29106	29020	29421	17979	81470	29286	12095	12092	27814	29151	14937	29422	23916
VFE028	48	10968	3291	0	4011	26540	29249	29101	29296	29240	28699	29090	29013	29011	15045	15619	15351	15359	15508	15359	15355	29108	15865	28832	54061	29303	13500	11828	28955	29020	29103	16191	16191	28703	16747	28719	28610	28987	17672	81533	28930	12170	12167	27389	28948	14209	28988	23945
VFE037	48	11427	5083	4011	0	27179	29691	29266	29703	29455	29349	29514	29562	29560	15213	16185	15897	15905	16108	15905	15901	29623	16339	29332	54330	29681	14099	12515	29475	29514	29530	17049	17049	29143	17509	29094	29063	29289	17951	81693	29343	13326	13323	28068	29301	15065	29290	24527
VFE062	90	27853	27280	26540	27179	0	19784	19624	19575	19542	20569	19327	19589	19585	27528	26564	27588	27596	27181	27590	27592	20935	26544	19630	53445	19575	27383	27300	20594	20494	19762	26816	26816	20170	26301	20081	19861	19893	27188	81302	20823	28000	27998	24330	19953	27035	19894	25606
VFE015	155	30558	29598	29249	29691	19784	0	2410	2385	2236	14763	15036	15330	15328	29652	28958	29991	29999	29393	29993	29997	16839	27503	13993	54138	1491	29329	30231	16283	16541	14637	28210	28212	13766	28548	14752	14658	15315	29248	81649	16670	30897	30895	23116	14728	29012	15316	28154
VFE026	155	30520	29551	29101	29266	19624	2410	0	3463	1536	14910	15159	15436	15434	29514	28700	29445	29453	28915	29447	29451	16736	27367	14053	54065	2731	29153	30147	16814	16546	14643	28231	28233	13771	28363	14949	14855	15208	29177	81528	16603	31023	31021	23046	14876	28854	15209	28180
VFE044	155	30560	29616	29296	29703	19575	2385	3463	0	3190	14485	14721	15217	15215	29651	29121	30087	30095	29481	30089	30093	16459	27510	13674	53920	2248	29253	30229	16482	16378	14774	28252	28254	13824	28481	14798	14447	15308	29274	81671	16236	30709	30707	22882	14282	28970	15309	28039
VFE053	155	30584	29566	29240	29455	19542	2236	1536	3190	0	14811	14952	15316	15312	29267	28950	29742	29750	29250	29744	29746	16640	27254	13927	53676	2450	29234	30227	16548	16392	14750	28367	28369	13688	28416	14856	14802	15381	29214	81512	16535	30844	30842	22800	14795	28824	15382	28194
VFE027	156	30334	29108	28699	29349	20569	14763	14910	14485	14811	0	15075	15176	15172	29777	28620	29796	29804	29091	29798	29800	16762	27657	14955	54031	14657	28921	30148	17259	17293	14993	28113	28113	14620	28532	13462	13290	15318	29369	81714	16911	30482	30480	22165	13314	29096	15319	28663
VFE001	162	30479	29590	29090	29514	19327	15036	15159	14721	14952	15075	0	4427	4423	29562	28700	29974	29982	29474	29976	29978	15775	27432	14542	53692	14754	29252	30168	16012	15870	4550	28520	28522	13907	28329	14517	14307	6686	29341	81404	16314	30565	30563	22827	14884	28786	6683	28416
VFE034	162	30391	29716	29013	29562	19589	15330	15436	15217	15316	15176	4427	0	36	29601	28648	29900	29908	29389	29902	29904	16318	27462	14912	53911	15275	29348	30082	16586	16635	6126	28504	28506	13863	28449	14948	14837	7722	29394	81449	16608	30684	30682	22788	15209	28955	7723	28455
VFE067	162	30388	29714	29011	29560	19585	15328	15434	15215	15312	15172	4423	36	0	29597	28646	29898	29906	29387	29900	29902	16316	27458	14910	53909	15273	29346	30079	16584	16633	6122	28502	28504	13862	28447	14945	14834	7718	29392	81448	16606	30680	30678	22786	15207	28953	7719	28453
VFE005	165	17331	15826	15045	15213	27528	29652	29514	29651	29267	29777	29562	29601	29597	0	18297	15347	15355	15567	15355	15351	29719	14693	29382	54415	29636	14251	16460	29685	29596	29618	17999	17999	29455	19063	29007	29041	29445	19404	81733	29310	18041	18039	28345	29382	15417	29446	25000
VFE070	195	17116	16374	15619	16185	26564	28958	28700	29121	28950	28620	28700	28648	28646	18297	0	17983	17991	18154	17983	17987	28858	18608	28618	53575	29031	16738	16403	28925	28944	28839	18736	18736	28857	19009	28407	28464	28674	19305	81325	28848	17895	17893	27654	28909	18530	28675	24976
VFE022	206	17422	15814	15351	15897	27588	29991	29445	30087	29742	29796	29974	29900	29898	15347	17983	0	40	3591	40	38	29878	16718	29691	54220	29933	15021	13406	29573	29480	29730	18604	18604	29730	19322	29388	29352	29793	19677	80984	29674	15937	15935	28543	29631	15603	29794	25451
VFE048	206	17430	15822	15359	15905	27596	29999	29453	30095	29750	29804	29982	29908	29906	15355	17991	40	0	3589	48	46	29886	16726	29699	54228	29941	15029	13414	29581	29488	29738	18612	18612	29738	19330	29396	29360	29801	19685	80992	29682	15945	15943	28551	29637	15611	29802	25459
VFE049	206	17321	15894	15508	16108	27181	29393	28915	29481	29250	29091	29474	29389	29387	15567	18154	3591	3589	0	3593	3597	29217	16047	29155	53990	29334	15327	13877	28979	28858	29073	18569	18569	29148	19387	28649	28651	29138	19800	81523	29099	17919	17917	28155	29066	15925	29139	25161
VFE058	206	17424	15822	15359	15905	27590	29993	29447	30089	29744	29798	29976	29902	29900	15355	17983	40	48	3593	0	6	29880	16726	29693	54228	29935	15029	13408	29575	29482	29732	18612	18612	29732	19330	29390	29352	29795	19679	80990	29676	15939	15937	28543	29633	15611	29796	25453
VFE059	206	17426	15817	15355	15901	27592	29997	29451	30093	29746	29800	29978	29904	29902	15351	17987	38	46	3597	6	0	29880	16724	29697	54224	29939	15025	13410	29575	29482	29734	18608	18608	29736	19326	29392	29356	29797	19683	80986	29680	15941	15939	28547	29637	15607	29798	25455
VFE065	224	30247	29488	29108	29623	20935	16839	16736	16459	16640	16762	15775	16318	16316	29719	28858	29878	29886	29217	29880	29880	0	27412	16884	53864	16528	29104	30007	14004	13637	16096	28564	28566	16325	28539	16499	16321	16488	29494	81548	14277	30632	30634	22857	16408	29141	16489	28376
VFE025	226	17372	15820	15865	16339	26544	27503	27367	27510	27254	27657	27432	27462	27458	14693	18608	16718	16726	16047	16726	16724	27412	0	27334	54171	27453	13371	16439	27383	27428	27634	19066	19066	27172	19489	27037	27026	27273	19862	81671	27249	18072	18070	27630	27214	17391	27274	24840
VFE002	345	30072	29261	28832	29332	19630	13993	14053	13674	13927	14955	14542	14912	14910	29382	28618	29691	29699	29155	29693	29697	16884	27334	0	53797	13732	29018	29807	17069	16905	14687	28066	28068	14854	28155	14759	14541	15107	29102	81546	17280	30293	30293	22861	14409	28808	15108	28173
VFE038	354	54339	54255	54061	54330	53445	54138	54065	53920	53676	54031	53692	53911	53909	54415	53575	54220	54228	53990	54228	54224	53864	54171	53797	0	53930	54196	54268	53754	53555	53956	53396	53398	53815	54087	53782	53651	53925	53946	76408	53786	54411	54411	53875	53866	54175	53926	54084
VFE043	616	30520	29633	29303	29681	19575	1491	2731	2248	2450	14657	14754	15275	15273	29636	29031	29933	29941	29334	29935	29939	16528	27453	13732	53930	0	29220	30188	16262	16205	14702	28300	28302	13479	28462	14642	14348	15312	29279	81633	16414	30628	30626	22864	14429	28870	15313	28090
VFE040	695	15625	13819	13500	14099	27383	29329	29153	29253	29234	28921	29252	29348	29346	14251	16738	15021	15029	15327	15029	15025	29104	13371	29018	54196	29220	0	14957	29077	29084	29462	17214	17214	28897	17294	28737	28640	29120	18037	81711	28899	16027	16025	27350	28957	14307	29121	24339
VFE020	744	5644	12050	11828	12515	27300	30231	30147	30229	30227	30148	30168	30082	30079	16460	16403	13406	13414	13877	13408	13410	30007	16439	29807	54268	30188	14957	0	29796	29825	30198	18538	18538	30118	18875	29723	29611	29943	19319	81601	29787	9539	9536	28466	29829	16193	29944	25358
VFE069	1196	30123	29318	28955	29475	20594	16283	16814	16482	16548	17259	16012	16586	16584	29685	28925	29573	29581	28979	29575	29575	14004	27383	17069	53754	16262	29077	29796	0	2053	16236	28294	28294	16901	28482	16365	16243	16608	29296	81616	15720	30446	30448	23012	16845	28906	16609	28156
VFE071	1196	30180	29343	29020	29514	20494	16541	16546	16378	16392	17293	15870	16635	16633	29596	28944	29480	29488	28858	29482	29482	13637	27428	16905	53555	16205	29084	29825	2053	0	16242	28272	28272	16568	28361	16422	16152	16710	29353	81490	15229	30363	30365	22969	16793	28763	16711	28202
VFE064	1431	30614	29596	29103	29530	19762	14637	14643	14774	14750	14993	4550	6126	6122	29618	28839	29730	29738	29073	29732	29734	16096	27634	14687	53956	14702	29462	30198	16236	16242	0	28288	28290	13407	28445	14311	14218	3817	29392	81503	16633	30814	30814	22999	14792	28874	3818	28479
VFE007	1585	19330	16891	16191	17049	26816	28210	28231	28252	28367	28113	28520	28504	28502	17999	18736	18604	18612	18569	18612	18608	28564	19066	28066	53396	28300	17214	18538	28294	28272	28288	0	2	28228	14675	27992	27891	28209	15644	81520	28089	20180	20179	27953	28204	18280	28210	24524
VFE042	1585	19330	16891	16191	17049	26816	28212	28233	28254	28369	28113	28522	28506	28504	17999	18736	18604	18612	18569	18612	18608	28566	19066	28068	53398	28302	17214	18538	28294	28272	28290	2	0	28230	14677	27992	27891	28211	15646	81522	28091	20180	20179	27953	28204	18280	28212	24524
VFE023	2522	30298	29159	28703	29143	20170	13766	13771	13824	13688	14620	13907	13863	13862	29455	28857	29730	29738	29148	29732	29736	16325	27172	14854	53815	13479	28897	30118	16901	16568	13407	28228	28230	0	28164	14367	14098	14232	29184	81324	16691	30414	30412	22592	13369	28666	14233	28254
VFE024	2929	19580	17310	16747	17509	26301	28548	28363	28481	28416	28532	28329	28449	28447	19063	19009	19322	19330	19387	19330	19326	28539	19489	28155	54087	28462	17294	18875	28482	28361	28445	14675	14677	28164	0	28164	28032	28356	14245	81715	28262	20361	20360	27269	28370	18371	28357	24057
VFE013	2973	29835	29106	28719	29094	20081	14752	14949	14798	14856	13462	14517	14948	14945	29007	28407	29388	29396	28649	29390	29392	16499	27037	14759	53782	14642	28737	29723	16365	16422	14311	27992	27992	14367	28164	0	784	14598	28925	81480	17228	30202	30202	23106	14423	28660	14599	27928
VFE046	2973	29807	29020	28610	29063	19861	14658	14855	14447	14802	13290	14307	14837	14834	29041	28464	29352	29360	28651	29352	29356	16321	27026	14541	53651	14348	28640	29611	16243	16152	14218	27891	27891	14098	28032	784	0	14558	28863	81499	17035	30031	30031	22950	14213	28506	14559	27920
VFE057	3580	30187	29421	28987	29289	19893	15315	15208	15308	15381	15318	6686	7722	7718	29445	28674	29793	29801	29138	29795	29797	16488	27273	15107	53925	15312	29120	29943	16608	16710	3817	28209	28211	14232	28356	14598	14558	0	29158	81541	17094	30740	30740	23368	15098	28660	3	28372
VFE019	4526	20312	17979	17672	17951	27188	29248	29177	29274	29214	29369	29341	29394	29392	19404	19305	19677	19685	19800	19679	19683	29494	19862	29102	53946	29279	18037	19319	29296	29353	29392	15644	15646	29184	14245	28925	28863	29158	0	81595	29345	20679	20678	28087	29104	19411	29159	24307
VFE010	5273	81778	81470	81533	81693	81302	81649	81528	81671	81512	81714	81404	81449	81448	81733	81325	80984	80992	81523	80990	80986	81548	81671	81546	76408	81633	81711	81601	81616	81490	81503	81520	81522	81324	81715	81480	81499	81541	81595	0	81300	81299	81300	81292	81499	81610	81542	81468
VFE009	5869	30047	29286	28930	29343	20823	16670	16603	16236	16535	16911	16314	16608	16606	29310	28848	29674	29682	29099	29676	29680	14277	27249	17280	53786	16414	28899	29787	15720	15229	16633	28089	28091	16691	28262	17228	17035	17094	29345	81300	0	30324	30324	23138	16568	28659	17095	27838
VFE003	6094	7820	12095	12170	13326	28000	30897	31023	30709	30844	30482	30565	30684	30680	18041	17895	15937	15945	17919	15939	15941	30632	18072	30293	54411	30628	16027	9539	30446	30363	30814	20180	20180	30414	20361	30202	30031	30740	20679	81299	30324	0	63	28959	30336	17844	30741	26033
VFE006	6094	7817	12092	12167	13323	27998	30895	31021	30707	30842	30480	30563	30682	30678	18039	17893	15935	15943	17917	15937	15939	30634	18070	30293	54411	30626	16025	9536	30448	30365	30814	20179	20179	30412	20360	30202	30031	30740	20678	81300	30324	63	0	28958	30334	17842	30741	26032
VFE060	6448	28949	27814	27389	28068	24330	23116	23046	22882	22800	22165	22827	22788	22786	28345	27654	28543	28551	28155	28543	28547	22857	27630	22861	53875	22864	27350	28466	23012	22969	22999	27953	27953	22592	27269	23106	22950	23368	28087	81292	23138	28959	28958	0	22648	27547	23369	27251
VFE008	-	29977	29151	28948	29301	19953	14728	14876	14282	14795	13314	14884	15209	15207	29382	28909	29631	29637	29066	29633	29637	16408	27214	14409	53866	14429	28957	29829	16845	16793	14792	28204	28204	13369	28370	14423	14213	15098	29104	81499	16568	30336	30334	22648	0	28821	15099	28117
VFE033	-	16974	14937	14209	15065	27035	29012	28854	28970	28824	29096	28786	28955	28953	15417	18530	15603	15611	15925	15611	15607	29141	17391	28808	54175	28870	14307	16193	28906	28763	28874	18280	18280	28666	18371	28660	28506	28660	19411	81610	28659	17844	17842	27547	28821	0	28661	24780
VFE055	-	30188	29422	28988	29290	19894	15316	15209	15309	15382	15319	6683	7723	7719	29446	28675	29794	29802	29139	29796	29798	16489	27274	15108	53926	15313	29121	29944	16609	16711	3818	28210	28212	14233	28357	14599	14559	3	29159	81542	17095	30741	30741	23369	15099	28661	0	28373
VFE072	-	25232	23916	23945	24527	25606	28154	28180	28039	28194	28663	28416	28455	28453	25000	24976	25451	25459	25161	25453	25455	28376	24840	28173	54084	28090	24339	25358	28156	28202	28479	24524	24524	28254	24057	27928	27920	28372	24307	81468	27838	26033	26032	27251	28117	24780	28373	0
